# Supplementary material for: Ethnomedicinal Plants Used in the Health Care System: Survey of the Mid Hills of Solan District, Himachal Pradesh, India
Source: Plants (Basel). 2021 Sep 5;10(9):1842. doi: 10.3390/plants10091842 (PMC8467016; doi:10.3390/plants10091842)
Supplement: Supplementary file 1 [file plants-10-01842-s001.zip]

Archive with 1 entries (1 files):
- plants-1323992-supplementary.pdf
